# Supplementary material for: Impact of Providing Peer Support on Medical Students’ Empathy, Self-Efficacy, and Mental Health Stigma
Source: Int J Environ Res Public Health. 2022 Apr 23;19(9):5135. doi: 10.3390/ijerph19095135 (PMC9099875; doi:10.3390/ijerph19095135)
Supplement: Supplementary file 1 [file ijerph-19-05135-s001.zip]

Archive with 1 entries (1 files):
- ijerph-1635169-supplementary.pdf
